# Supplementary material for: Improving Oral Presentation Skills for Radiology Residents through Clinical Session Meetings in the Virtual World Second Life
Source: Int J Environ Res Public Health. 2023 Mar 8;20(6):4738. doi: 10.3390/ijerph20064738 (PMC10049172; doi:10.3390/ijerph20064738)
Supplement: Supplementary file 1 [file ijerph-20-04738-s001.zip]

Archive with 2 entries (2 files):
- S1 QUESTIONNAIRE.pdf
- S2 OPEN COMMENTS.pdf
